# Supplementary material for: A structural comparison of lipopolysaccharide biosynthesis loci of Legionella pneumophila serogroup 1 strains
Source: BMC Microbiol. 2013 Sep 4;13:198. doi: 10.1186/1471-2180-13-198 (PMC3766260; doi:10.1186/1471-2180-13-198)
Supplement: Additional file 1 — This file contains two spreadsheets containing the supporting data S2 and S3. Table S2. Genes/proteins of the LPS-biosynthesis locus of L. pneumophila Sg1 strains. Table S3. Percentage GC-content of single ORFs, regions and the whole LPS-biosynthesis loci of L. pneumophila Sg1 strains. [file 1471-2180-13-198-S1.xlsx]

## Sheet: Tab S2
	Table S2: Genes/proteins of the LPS-biosynthesis locus of L. pneumophila Sg1 strains
					Legionella pneumophila serogroup 1
	Enzyme	Molecular Function	Open Reading Frame
					2300/99 Alcoy	Corby	Uppsala 3	L10/23	Paris	Philadelphia 1	Lens	130b	Lorraine	RC1	Görlitz 6543	HL_06041035	Camperdown 1	Heysham 1
		putative glycosyltransferase	ORF 1		lpa_01190	LPC_2515			lpp0843	lpg0779	lpl0818	LPW_08641	LPOv2_0857			LPVv2_0906
				bp	1020	1020	1020	1020	1020	1020	1020	1020	1020	1020	1020	1020	1020	1020
				aa	339	339	339	339	339	339	339	339	339	339	339	339	339	339
		glycosyltransferase	ORF 2		lpa_01189	LPC_2516			lpp0842	lpg0778	lpl0817	LPW_08631	LPOv2_0856			LPVv2_0905
				bp	894	894	894	894	894	894	894	894	894	894	894	894	894	894
				aa	297	297	297	297	297	297	297	297	297	297	297	297	297	297
	lag-1	O-acetyltransferase			lpa_01188	LPC_2517			lpp0841	lpg0777	lpl0816	LPW_08621	LPOv2_0855		truncated
				bp	1074	1074	1074	1074	1074	1074	1074	1074	1074		missing start
				aa	357	357	357	357	357	357	357	357	357		codon
		transposase								lpg0776
				bp			189		189	189
				aa			63		63	63
		glycosyltransferase (ORF 2 duplication)	ORF 2 like						lpp0840	lpg0775
				bp			914		913	914
				aa
		hypothetical conserved protein	ORF 3		lpa_01187	LPC_2518			lpp0839	lpg0774	lpl0815	LPW_08611	LPOv2_0854			LPVv2_0904
				bp	1158	1158	1149	1158	1149	1149	1158	1158	1158	1149	1149	1149	1149	1149
				aa	385	385	382	385	382	382	385	385	385	382	382	382	382	382
	wzt	LPS O-antigen ABC transporter	ORF 4		lpa_01186	LPC_2519			lpp0838	lpg0773	Lpl0814	LPW_08601	LPOv2_0853			LPVv2_0903
				bp	1434	1425	1425	1425	1425	1425	1425	1425	1434	1425	1425	1425	1425	1425
				aa	477	474	474	474	474	474	474	474	477	474	474	474	474	474
	wzm	LPS O-antigen ABC transporter	ORF 5		lpa_01184	LPC_2520			lpp0837	lpg0772	lpl0813	LPW_08591	LPOv2_0852			LPVv2_0902
				bp	852	852	852	852	852	852	852	852	852	852	852	852	852	852
				aa	283	283	283	283	283	283	283	283	283	283	283	283	283	283
		hypothetical conserved protein	ORF 6		lpa_01183	LPC_2521			lpp0836	lpg0771	lpl0812	LPW_08581	LPOv2_0851			LPVv2_0901
				bp	1647	1647	1647	1647	1683	1683	1683	1647	1647	1647	1683	1683	1683	1647
				aa	548	548	548	548	560	560	560	548	548	548	560	560	560	548
		hypothetical conserved protein	ORF 7		lpa_01179	LPC_2522			lpp0835	lpg0770	lpl0811	no name so long (LPW_08521)	LPOv2_0849			LPVv2_0900
				bp	1518	1518	1518	1518	1518	1518	1521	1521	1518	1518	1521	1521	1518	1518
				aa	505	505	505	505	505	505	506	506	505	505	506	506	505	505
		putative methyltransferase	ORF 8		lpa_01178	LPC_2523			lpp0834	lpg0769	lpl0810	LPW_08531	LPOv2_0848			LPVv2_0895
				bp	687	687	687	687	720	720	720	720	720	720	720	720	687	687
				aa	228	228	228	228	239	239	239	239	239	239	239	239	228	228
		neuB family	ORF 9		lpa_01177	LPC_2524			lpp0833	lpg0768	lpl0809	LPW_08541	LPOv2_0847			LPVv2_0894
				bp	1107	1107	1107	1107	1092	1092	1092	1086	1092	1092	1092	1092	1107	1107
				aa	368	368	368	368	363	363	363	361	363	363	363	363	368	368
		hypothetical conserved protein	ORF 10		lpa_01176	LPC_2525			lpp0832	lpg0767	lpl0808	LPW_08551	LPOv2_0846			LPVv2_0893
				bp	1002	1002	1002	1002	1002	1002	1002	1002	1002	1002	1002	1002	1002	1002
				aa	333	333	333	333	333	333	333	333	333	333	333	333	333	333
		hypothetical conserved protein	ORF 11		lpa_01175	LPC_2526			lpp0831	lpg0766	lpl0807	LPW_08561	LPOv2_0845			LPVv2_0892
				bp	1119	1119	1119	1119	1119	1119	1128	1128	1128	1119	1128	1128	1119	1119
				aa	372	372	372	372	372	372	375	375	375	372	375	375	372	372
		hypothetical conserved protein	ORF 12		lpa_01174	LPC_2527			lpp0830	lpg0765
				bp	1797	1797	1797	1797	1797	1797				1797			1797	disrupted
				aa	598	598	598	598	598	598				598			598
		hypothetical conserved protein	ORF 13								lpl0804	LPW_08481				LPVv2_0890
				bb							1029	1029			1029	1029
			c	aa							342	342			342	342
									lpp0829c	lpg0764(b)
				bb					498	498
				aa					165	165
			b						lpp0829b	lpg0764
				bb					540	540
				aa					179	179
									lpp0829a	lpg0763
				bb					243	243
				aa					80	80
					lpa_01172	LPC_2528_2529
				bb	1245	1245	1245	1245						1071			1245	1245
			a	aa	414	414	414	414						356			414	414
											lpl0803	LPW_08471	LPOv2_0844			LPVv2_0889
				bb							1284	900	1287		1284	1284
			A	aa							427	disrupted	428		427	427
	wecA	UDP-GlcNAc-1-phosphate transferase	ORF 14		lpa_01171-70	LPC_2530			lpp0828	lpg0762	lpl0799	LPW_08431	LPOv2_0843			LPVv2_0888
	rfe			bp	1005	1005	1005	1005	1005	1005	1002	1002	1002	1005	1002	1002	1005	1005
				aa	334	334	334	334	334	334	333	333	333	334	333	333	334	334
	galE	UDP-glucose 4-epimerase	OrRF 15		lpa_01169	LPC_2531			lpp0827	lpg0761	lpl0798	LPW_08421	LPOv2_0842			LPVv2_0887
				bp	957	957	957	957	957	957	957	957	957	957	957	957	957	957
				aa	318	318	318	318	318	318	318	318	318	318	318	318	318	318
	rmlA	glucose-1-phosphate thymidylyltransferase	ORF 16		lpa_01168	LPC_2532			lpp0826	lpg0760	lpl0797	LPW_08411	LPOv2_0841			LPVv2_0886
				bp	876	876	876	876	876	876	876	876	876	876	876	876	876	876
				aa	291	291	291	291	291	291	291	291	291	291	291	291	291	291
	gpi	glucose-6-phosphate isomerase	ORF 17		lpa_01167	LPC_2533			lpp0825	lpg0759	lpl0796	LPW_08401	LPOv2_0840			LPVv2_0885
				bp	1485	1485	1485	1485	1485	1485	1485	1485	1485	1485	1485	1485	1485	1485
				aa	494	494	494	494	494	494	494	494	494	494	494	494	494	494
	rmlB	dTDP-D-glucose 4,6-dehydratase	ORF 18		lpa_01166	LPC_2534			lpp0824	lpg0758	lpl0795	LPW_08391	LPOv2_0839			LPVv2_0884
				bp	1068	1068	1068	1068	1068	1068	1068	1068	1068	1068	1068	1068	1068	1068
				aa	355	355	355	355	355	355	355	355	355	355	355	355	355	355
	rmlD	dTDP-4-keto-L-rhamnose reductase	ORF 19		lpa_01165	LPC_2535			lpp0823	lpg0757	lpl0794	LPW_08381	LPOv2_0838			LPVv2_0883
				bp	885	885	885	885	885	885	885	885	885	885	885	885	885	885
				aa	294	294	294	294	294	294	294	294	294	294	294	294	294	294
	rmlC	dTDP-4-dehydrorhamnose 3,5-epimerase	ORF 20		lpa_01164	LPC_2536			lpp0822	lpg0756	lpl0793	LPW_07381	LPOv2_0837			LPVv2_0882
				bp	564	564	564	564	564	564	564	564	564	564	564	564	564	564
				aa	187	187	187	187	187	187	187	187	187	187	187	187	187	187
	yvfE	pyridoxal phosphate-dependent enzyme	ORF 21		lpa_01163	LPC_2537			lpp0821	lpg0755	lpl0792	LPW_08361	LPOv2_0836			LPVv2_0881
				bp	1503	1503	1503	1503	1503	1503	1503	1503	1503	1503	1503	1503	1503	1503
				aa	500	500	500	500	500	500	500	500	500	500	500	500	500	500
	neuD	acetyltransferase	ORF 22		lpa_01162	LPC_2538			lpp0820	lpg0754	lpl0791	LPW_08351	LPOv2_0835			LPVv2_0880
				bp	609	609	609	609	609	609	609	609	609	609	609	609	609	609
				aa	202	202	202	202	202	202	202	202	202	202	202	202	202	202
	neuC	N-acylglucosamine 2-epimerase	ORF 23		lpa_01161	LPC_2539			lpp0819	lpg0753	lpl0790	LPW_08341	LPOv2_0834			LPVv2_0879
				bp	1134	1134	1134	1134	1134	1134	1134	1134	1134	1134	1134	1134	1134	1134
				aa	377	377	377	377	377	377	377	377	377	377	377	377	377	377
	neuB	N-acetylneuraminic acid condensing enzyme	ORF 24		lpa_01160	LPC_2540			lpp0818	lpg0752	lpl0789		LPOv2_0833			LPVv2_0878
				bp	1023	1023	1023	1023	1023	1023	1023	1023	1023	1023	1023	1023	1023	1023
				aa	340	340	340	340	340	340	340	340	340	340	340	340	340	340
	neuA	CMP-N-acetylneuraminic acid synthethase	ORF 25		lpa_01159	LPC_2541			lpp0817	lpg0751	lpl0788	LPW_08321	LPOv2_0832			LPVv2_0877
				bp	699	699	699	699	699	699	699	699	699	699	699	699	699	699
				aa	232	232	232	232	232	232	232	232	232	232	232	232	232	232
	hisH	imidazole glycerol phosphate synthase subunit hisH	ORF 26		lpa_01157	LPC_2542			lpp0816	lpg0750	lpl0787	LPW_08311	LPOv2_0831			LPVv2_0876
		glutamine amidotransferase		bp	642	642	642	642	642	642	642	642	642	642	642	642	642	642
				aa	213	213	213	213	213	213	213	213	213	213	213	213	213	213
	hisF	imidazole glycerol phosphate synthase subunit hisF	ORF 27		lpa_01156	LPC_2543			lpp0815	lpg0749	lpl0786	LPW_08301	LPOv2_0830			LPVv2_0875
				bp	762	762	762	762	762	762	762	762	762	762	762	762	762	762
				aa	253	253	253	253	253	253	253	253	253	253	253	253	253	253
	pseA-like	Hypothetical conserved protein	ORF 28		lpa_01155	LPC_2544			lpp0814	lpg0748	lpl0785	LPW_08291	LPOv2_0829			LPVv2_0874
		adenine nucleotide alpha hydrolase superfamily		bp	1356	1356	1356	1356	1356	1356	1356	1356	1356	1356	1356	1356	1356	1356
				aa	451	451	451	451	451	451	451	451	451	451	451	451	451	451
		Total LPS-biosynthesis locus		aa	32990	33041	34500	32986	33959	33955	34850	35887	30643	31065	36910	35238	31725	33318
		ORF 1-15		aa	18151	18203	19701	18147	19121	19117	20015	21052	15808	16225	22035	20415	16879	18480
		ORF 16-28		aa	14839	14838	14799	14839	14838	14838	14835	14835	14835	14840	14875	14823	14846	14838

## Sheet: Tab S3
	Table S3: Percentage GC-content of single ORFs, regions and the whole LPS-biosynthesis loci of L. pneumophila Sg1 strains
				Legionella pneumophila serogroup 1 strains
	Enzyme	Molecular Function	Open Reading Frame
				2300/99 Alcoy	Corby	Uppsala 3	L10/23	Paris	Philadelphia 1	Lens	130b	Lorraine	RC1	Görlitz 6543	HL_06041035	Camperdown 1	Heysham 1
		putative glycosyltransferase	ORF 1	34.9	35.2	35.1	35.1	35	35	35.2	35.29	34.9	35.2	35.29	35	34.9	34.9
		glycosyltransferase	ORF 2	33.56	33	33.45	33.56	33.45	33.45	33	33	33.56	33.78	33.11	33.56	34.12	34.12
	lag-1	O-acetyltransferase		33.61	32.4	33.71	33.61	33.71	33.71	32.4	32.4	33.61	n. p.	32.31†	n. p.	n. p.	n. p.
		hypothetical conserved protein	ORF 3	31.35	30.74	31.33	31.35	31.16	31.16	30.74	30.66	31.35	31.42	30.74	31.16	30.98	30.98
	wzt	LPS O-antigen ABC transporter	ORF 4	37.1	37.4	37.19	37.19	37.19	37.19	37.19	37.26	37.1	37.19	37.33	37.19	37.19	37.19
	wzm	LPS O-antigen ABC transporter	ORF 5	37.79	37.56	37.56	37.56	38.03	38.03	37.56	37.91	37.79	38.03	37.91	38.03	37.56	37.56
		hypothetical conserved protein	ORF 6	30.76	30.6	30.54	30.6	30.42	30.42	30.18	30.6	30.9	30.72	30.42	30.42	30.18	30.6
		hypothetical conserved protein	ORF 7	31.62	31.62	31.62	31.62	30.43	30.43	28.6	28.86	30.57	30.43	28.86	28.86	31.62	31.62
		putative methyltransferase	ORF 8	35.52	35.52	35.52	35.52	32.08	32.08	32.22	31.61	32.36	32.08	31.94	31.94	35.52	35.52
		neuB family	ORF 9	36.13	36.13	36.13	36.13	36.81	36.81	36.72	36.37	36.17	36.63	36.83	36.81	36.13	36.13
		hypothetical conserved protein	ORF 10	31.74	31.74	31.74	31.74	32.44	32.44	32.24	32.24	32.34	32.53	32.04	32.04	31.64	31.74
		hypothetical conserved protein	ORF 11	34.85	34.85	34.85	34.85	35.3	35.3	34.75	34.31	33.42	34.94	34.75	34.75	34.85	34.85
		hypothetical conserved protein	ORF 12	32.28	32.28	32.28	32.28	32.5	32.5	n. p.	n. p.	n. p.	32.28		n. p.	32.28	35.47
	wecA	UDP-GlcNAc-1-phosphate transferase	ORF 14	28.66	28.66	28.66	28.28	28.66	28.66	28.66	28.66	28.66	28.66	29.44	28.66	28.66	28.66
	galE	UDP-glucose 4-epimerase	ORF 15	33.65	33.65	33.65	33.65	33.65	33.65	33.65	33.65	33.65	33.65	33.75	33.65	33.65	33.65
		ORF 1-14		32.98	32.9	33.06	33.15	33.01	33.01	33.62	33.16	32.77	33.07	34.27	34.2	32.94	33.49
		ORF 15-28		38.03	38.03	38	37.12	37.83	37.82	38.06	38.03	38.01	37.87	37.07	37.97	37.81	37.98
		Total LPS-biosynthesis locus		35.505	35.465	35.53	35.14	35.42	35.415	35.84	35.595	35.39	35.47	35.41	36.085	35.375	35.735
		Total Genome		38.38	38.48	n. d.	n. d.	38.37	38.27	38.41	38.07	38.36	n. d.	n. d.	38.35	n. d.	n. d.
	n. p.: not present
	n. d. : not determined
	†: missing start codon of lag-1 of Görlitz 6543
